# Supplementary material for: Effect of Combined Antiretroviral Therapy on the Levels of Selected Parameters Reflecting Metabolic and Inflammatory Disturbances in HIV-Infected Patients
Source: J Clin Med. 2022 Mar 19;11(6):1713. doi: 10.3390/jcm11061713 (PMC8954290; doi:10.3390/jcm11061713)
Supplement: Supplementary file 1 [file jcm-11-01713-s001.zip]

Archive with 1 entries (1 files):
- jcm-1616885-supplementary.pdf
